# Supplementary material for: Deoxycholic Acid Mitigates Necrotic Enteritis Through Selective Inhibition of Pathobionts and Enrichment of Specific Lactic Acid Bacteria
Source: Pathogens. 2025 Jul 13;14(7):688. doi: 10.3390/pathogens14070688 (PMC12300365; doi:10.3390/pathogens14070688)
Supplement: Supplementary file 1 [file pathogens-14-00688-s001.zip]

Archive with 1 entries (1 files):
- pathogens-3735503-supplementary.pdf
